# Supplementary material for: Evaluation of Chemical and Physical Triggers for Enhanced Photosynthetic Glycerol Production in Different Dunaliella Isolates
Source: Microorganisms. 2024 Jun 28;12(7):1318. doi: 10.3390/microorganisms12071318 (PMC11278730; doi:10.3390/microorganisms12071318)
Supplement: Supplementary file 1 [file microorganisms-12-01318-s001.zip]

Archive with 1 entries (1 files):
- microorganisms-3049049-supplementary.pdf
